# Supplementary material for: Monitoring the Microevolution of Salmonella enterica in Healthy Dairy Cattle Populations at the Individual Farm Level Using Whole-Genome Sequencing
Source: Front Microbiol. 2021 Oct 18;12:763669. doi: 10.3389/fmicb.2021.763669 (PMC8558520; doi:10.3389/fmicb.2021.763669)
Supplement: Supplementary file 1 [file Table_1.XLSX]

## Sheet: s1
Supplementary Table S1. Isolates sequenced in this study (n = 128) and their corresponding metadata.a
Study ID	Food Microbe Tracker IDb	NCBI BioSample Accession	Farm ID	Isolation Sourcec	Isolation Date (MM/DD/YY)	NCBI Sequence Read Archive (SRA) Accession	Pulsed Field Gel Electrophoresis (PFGE) Type Number	Traditional Laboratory-Assigned Serotype	SeqSero2 Predicted Serotype	SISTR Serotype (Antigen)	SISTR Serotype (cgMLST)	WGS Phylogeny Serotype Clusterd	Used as a Reference for Within-Serotype SNP Calling (Serotype)e	Amikacin MIC	Amikacin NARMS Breakpoint	Amikacin SIR	Amoxicillin/Clavulanic Acid MIC	Amoxicillin/Clavulanic Acid NARMS Breakpoint	Amoxicillin/Clavulanic Acid SIR	Ampicillin MIC	Ampicillin NARMS Breakpoint	Ampicillin SIR	Cefoxitin MIC	Cefoxitin NARMS Breakpoint	Cefoxitin SIR	Ceftiofur MIC	Ceftiofur NARMS Breakpoint	Ceftiofur SIR	Ceftriaxone MIC	Ceftriaxone NARMS Breakpoint	Ceftriaxone SIR	Chloramphenicol MIC	Chloramphenicol NARMS Breakpoint	Chloramphenicol SIR	Ciprofloxacin MIC	Ciprofloxacin NARMS Breakpoint	Ciprofloxacin SIR	Gentamicin MIC	Gentamicin NARMS Breakpoint	Gentamicin SIR	Kanamycin MIC	Kanamycin NARMS Breakpoint	Kanamycin SIR	Nalidixic Acid MIC	Nalidixic Acid NARMS Breakpoint	Nalidixic Acid SIR	Streptomycin MIC	Streptomycin NARMS Breakpoint	Streptomycin SIR
BOV_ANAT_39_02-21-08_R8-0842	FSL R8-0842	SAMN20884423	39	Bovine	2008-02-21	NA	CU-424	Anatum	Anatum	Anatum|Hayindogo	Anatum	Anatum	No (Not Applicable)	1	16;32;64	S	1	8;16;32	S	1	8;16;32	S	4	8;16;32	S	1	2;4;8	S	0.25	1;2;4	S	8	8;16;32	S	0.015	0.06;0.12 - 0.5;1	S	0.25	4;8;16	S	8	16;32;64	S	4	16;32	S	32	32;64	S
BOV_ANAT_39_02-21-08_R8-0847	FSL R8-0847	SAMN20884440	39	Bovine	2008-02-21	NA	CU-423	Anatum var. 15+	Anatum	Anatum|Hayindogo	Anatum	Anatum	No (Not Applicable)	2	16;32;64	S	2	8;16;32	S	32	8;16;32	R	8	8;16;32	S	1	2;4;8	S	0.25	1;2;4	S	8	8;16;32	S	0.015	0.06;0.12 - 0.5;1	S	0.25	4;8;16	S	8	16;32;64	S	4	16;32	S	32	32;64	S
BOV_ANAT_56_04-19-08_R8-0968	FSL R8-0968	SAMN20884508	56	Bovine	2008-04-19	NA	CU-430	Anatum	Anatum	Anatum|Hayindogo	Anatum	Anatum	No (Not Applicable)	0.5	16;32;64	S	1	8;16;32	S	1	8;16;32	S	4	8;16;32	S	1	2;4;8	S	0.25	1;2;4	S	4	8;16;32	S	0.015	0.06;0.12 - 0.5;1	S	0.25	4;8;16	S	8	16;32;64	S	4	16;32	S	32	32;64	S
BOV_ANAT_56_04-19-08_R8-0969	FSL R8-0969	SAMN20884469	56	Bovine	2008-04-19	NA	CU-430	Anatum	Anatum	Anatum|Hayindogo	Anatum	Anatum	No (Not Applicable)	1	16;32;64	S	1	8;16;32	S	1	8;16;32	S	4	8;16;32	S	1	2;4;8	S	0.25	1;2;4	S	8	8;16;32	S	0.015	0.06;0.12 - 0.5;1	S	0.25	4;8;16	S	8	16;32;64	S	4	16;32	S	32	32;64	S
BOV_CERO_35_10-02-08_R8-2685	FSL R8-2685	SAMN20884516	35	Bovine	2008-10-02	NA	CU-126	Newport	Cerro	Cerro	Cerro	Cerro	No (Not Applicable)	1	16;32;64	S	32	8;16;32	R	32	8;16;32	R	32	8;16;32	R	8	2;4;8	R	32	1;2;4	R	32	8;16;32	R	0.015	0.06;0.12 - 0.5;1	S	0.5	4;8;16	S	0.75	16;32;64	S	2	16;32	S	64	32;64	R
BOV_CERO_62_11-12-08_R8-2903	FSL R8-2903	SAMN20884491	62	Bovine	2008-11-12	NA	CU-213	Cerro	Cerro	Cerro	Cerro	Cerro	Yes (Cerro)	2	16;32;64	S	1	8;16;32	S	2	8;16;32	S	1	8;16;32	S	0.5	2;4;8	S	0.25	1;2;4	S	4	8;16;32	S	0.015	0.06;0.12 - 0.5;1	S	1	4;8;16	S	8	16;32;64	S	2	16;32	S	32	32;64	S
BOV_KENT_14_11-06-07_R6-0942	FSL R6-0942	SAMN20884416	14	Bovine	2007-11-06	NA	CU-96	Kentucky	Kentucky	Kentucky	Kentucky	Kentucky	No (Not Applicable)	2	16;32;64	S	1	8;16;32	S	1	8;16;32	S	1	8;16;32	S	0.5	2;4;8	S	0.25	1;2;4	S	4	8;16;32	S	0.015	0.06;0.12 - 0.5;1	S	0.25	4;8;16	S	8	16;32;64	S	2	16;32	S	32	32;64	S
BOV_KENT_14_12-13-07_R8-0083	FSL R8-0083	SAMN20884504	14	Bovine	2007-12-13	NA	CU-96	Kentucky	Kentucky	Kentucky	Kentucky	Kentucky	No (Not Applicable)	1	16;32;64	S	1	8;16;32	S	1	8;16;32	S	1	8;16;32	S	0.5	2;4;8	S	0.25	1;2;4	S	2	8;16;32	S	0.015	0.06;0.12 - 0.5;1	S	0.25	4;8;16	S	8	16;32;64	S	2	16;32	S	32	32;64	S
BOV_KENT_16_02-13-08_R8-0836	FSL R8-0836	SAMN20884514	16	Bovine	2008-02-13	NA	CU-96	Kentucky	Kentucky	Kentucky	Kentucky	Kentucky	No (Not Applicable)	1	16;32;64	S	1	8;16;32	S	1	8;16;32	S	2	8;16;32	S	1	2;4;8	S	0.25	1;2;4	S	8	8;16;32	S	0.015	0.06;0.12 - 0.5;1	S	0.25	4;8;16	S	8	16;32;64	S	2	16;32	S	32	32;64	S
BOV_KENT_16_02-13-08_R8-0838	FSL R8-0838	SAMN20884436	16	Bovine	2008-02-13	NA	CU-96	Kentucky	Kentucky	Kentucky	Kentucky	Kentucky	No (Not Applicable)	1	16;32;64	S	1	8;16;32	S	1	8;16;32	S	2	8;16;32	S	1	2;4;8	S	0.25	1;2;4	S	16	8;16;32	I	0.015	0.06;0.12 - 0.5;1	S	0.25	4;8;16	S	8	16;32;64	S	4	16;32	S	32	32;64	S
BOV_KENT_16_04-03-08_R8-0967	FSL R8-0967	SAMN20884450	16	Bovine	2008-04-03	NA	CU-96	Kentucky	Kentucky	Kentucky	Kentucky	Kentucky	No (Not Applicable)	NA	16;32;64	S	NA	8;16;32	S	NA	8;16;32	S	NA	8;16;32	S	NA	2;4;8	S	NA	1;2;4	S	NA	8;16;32	S	NA	0.06;0.12 - 0.5;1	S	NA	4;8;16	S	NA	16;32;64	S	NA	16;32	S	NA	32;64	S
BOV_KENT_16_05-21-08_R8-1485	FSL R8-1485	SAMN20884463	16	Bovine	2008-05-21	NA	CU-96	Kentucky* (Untypeable Rough O:i:z6)	Kentucky	Kentucky	Kentucky	Kentucky	Yes (Kentucky)	4	16;32;64	S	1	8;16;32	S	1	8;16;32	S	2	8;16;32	S	1	2;4;8	S	0.25	1;2;4	S	8	8;16;32	S	0.015	0.06;0.12 - 0.5;1	S	0.5	4;8;16	S	8	16;32;64	S	2	16;32	S	32	32;64	S
BOV_KENT_17_02-12-08_R8-0823	FSL R8-0823	SAMN20884408	17	Bovine	2008-02-12	NA	PFGE not performed	Kentucky	Kentucky	Kentucky	Kentucky	Kentucky	No (Not Applicable)	2	16;32;64	S	1	8;16;32	S	1	8;16;32	S	2	8;16;32	S	0.5	2;4;8	S	0.25	1;2;4	S	4	8;16;32	S	0.015	0.06;0.12 - 0.5;1	S	0.5	4;8;16	S	8	16;32;64	S	2	16;32	S	32	32;64	S
BOV_KENT_17_11-07-07_R6-0957	FSL R6-0957	SAMN20884488	17	Bovine	2007-11-07	NA	PFGE not performed	Kentucky	Kentucky	Kentucky	Kentucky	Kentucky	No (Not Applicable)	1	16;32;64	S	1	8;16;32	S	1	8;16;32	S	2	8;16;32	S	0.5	2;4;8	S	0.25	1;2;4	S	4	8;16;32	S	0.015	0.06;0.12 - 0.5;1	S	0.25	4;8;16	S	8	16;32;64	S	4	16;32	S	32	32;64	S
BOV_KENT_17_12-12-07_R8-0211	FSL R8-0211	SAMN20884413	17	Bovine	2007-12-12	NA	PFGE not performed	Kentucky	Kentucky	Kentucky	Kentucky	Kentucky	No (Not Applicable)	1	16;32;64	S	1	8;16;32	S	1	8;16;32	S	1	8;16;32	S	0.5	2;4;8	S	0.25	1;2;4	S	4	8;16;32	S	0.015	0.06;0.12 - 0.5;1	S	0.5	4;8;16	S	8	16;32;64	S	2	16;32	S	32	32;64	S
BOV_KENT_19_11-19-07_R6-0966	FSL R6-0966	SAMN20884426	19	Bovine	2007-11-19	NA	PFGE not performed	Kentucky	Kentucky	Kentucky	Kentucky	Kentucky	No (Not Applicable)	1	16;32;64	S	1	8;16;32	S	1	8;16;32	S	1	8;16;32	S	0.5	2;4;8	S	0.25	1;2;4	S	4	8;16;32	S	0.015	0.06;0.12 - 0.5;1	S	0.25	4;8;16	S	8	16;32;64	S	2	16;32	S	32	32;64	S
BOV_KENT_42_03-13-08_R8-0863	FSL R8-0863	SAMN20884527	42	Bovine	2008-03-13	NA	CU-96	Kentucky	Kentucky	Kentucky	Kentucky	Kentucky	No (Not Applicable)	4	16;32;64	S	1	8;16;32	S	1	8;16;32	S	1	8;16;32	S	1	2;4;8	S	0.25	1;2;4	S	8	8;16;32	S	0.015	0.06;0.12 - 0.5;1	S	0.5	4;8;16	S	8	16;32;64	S	2	16;32	S	32	32;64	S
BOV_MELA_01_10-02-07_R6-0951	FSL R6-0951	SAMN20884455	1	Bovine	2007-10-02	NA	PFGE not performed	Meleagridis	Meleagridis	Meleagridis|Calabar	Meleagridis	Meleagridis	No (Not Applicable)	1	16;32;64	S	1	8;16;32	S	1	8;16;32	S	4	8;16;32	S	1	2;4;8	S	0.25	1;2;4	S	4	8;16;32	S	0.015	0.06;0.12 - 0.5;1	S	0.25	4;8;16	S	8	16;32;64	S	2	16;32	S	32	32;64	S
BOV_MELA_01_10-30-07_R6-0802	FSL R6-0802	SAMN20884421	1	Bovine	2007-10-30	NA	PFGE not performed	Meleagridis	Meleagridis	Meleagridis|Calabar	Meleagridis	Meleagridis	No (Not Applicable)	1	16;32;64	S	1	8;16;32	S	1	8;16;32	S	4	8;16;32	S	1	2;4;8	S	0.25	1;2;4	S	4	8;16;32	S	0.015	0.06;0.12 - 0.5;1	S	0.25	4;8;16	S	0.75	16;32;64	S	4	16;32	S	4	32;64	S
BOV_MELA_01_10-30-07_R6-0803	FSL R6-0803	SAMN20884467	1	Bovine	2007-10-30	NA	PFGE not performed	Meleagridis	Meleagridis	Meleagridis|Calabar	Meleagridis	Meleagridis	No (Not Applicable)	4	16;32;64	S	8	8;16;32	S	4	8;16;32	S	16	8;16;32	I	2	2;4;8	S	0.25	1;2;4	S	8	8;16;32	S	0.015	0.06;0.12 - 0.5;1	S	1	4;8;16	S	8	16;32;64	S	4	16;32	S	32	32;64	S
BOV_MELA_01_10-30-07_R6-0810	FSL R6-0810	SAMN20884487	1	Bovine	2007-10-30	NA	CU-175	Meleagridis	Meleagridis	Meleagridis|Calabar	Meleagridis	Meleagridis	No (Not Applicable)	1	16;32;64	S	1	8;16;32	S	1	8;16;32	S	4	8;16;32	S	4	2;4;8	I	0.25	1;2;4	S	4	8;16;32	S	0.015	0.06;0.12 - 0.5;1	S	0.25	4;8;16	S	8	16;32;64	S	4	16;32	S	32	32;64	S
BOV_MELA_01_12-11-07_R8-0198	FSL R8-0198	SAMN20884525	1	Bovine	2007-12-11	NA	CU-175	Meleagridis	Meleagridis	Meleagridis|Calabar	Meleagridis	Meleagridis	No (Not Applicable)	1	16;32;64	S	1	8;16;32	S	1	8;16;32	S	4	8;16;32	S	1	2;4;8	S	0.25	1;2;4	S	4	8;16;32	S	0.015	0.06;0.12 - 0.5;1	S	0.5	4;8;16	S	8	16;32;64	S	4	16;32	S	32	32;64	S
BOV_NEWP_17_11-07-07_R6-0956	FSL R6-0956	SAMN20884524	17	Bovine	2007-11-07	NA	CU-121	Newport	Newport	Newport|Bardo|Ferruch|Kottbus	Newport	Newport	No (Not Applicable)	2	16;32;64	S	32	8;16;32	R	32	8;16;32	R	32	8;16;32	R	8	2;4;8	R	32	1;2;4	R	32	8;16;32	R	0.015	0.06;0.12 - 0.5;1	S	0.5	4;8;16	S	64	16;32;64	R	4	16;32	S	64	32;64	R
BOV_NEWP_17_12-12-07_R8-0206	FSL R8-0206	SAMN20884495	17	Bovine	2007-12-12	NA	PFGE not performed	Newport	Newport	Newport|Bardo|Ferruch|Kottbus	Newport	Newport	No (Not Applicable)	1	16;32;64	S	32	8;16;32	R	32	8;16;32	R	32	8;16;32	R	8	2;4;8	R	32	1;2;4	R	32	8;16;32	R	0.015	0.06;0.12 - 0.5;1	S	0.25	4;8;16	S	64	16;32;64	R	2	16;32	S	64	32;64	R
BOV_NEWP_35_10-02-08_R8-2688	FSL R8-2688	SAMN20884412	35	Bovine	2008-10-02	NA	CU-126	Newport	Newport	Newport|Bardo|Ferruch|Kottbus	Newport	Newport	Yes (Newport)	1	16;32;64	S	32	8;16;32	R	32	8;16;32	R	32	8;16;32	R	8	2;4;8	R	16	1;2;4	R	4	8;16;32	S	0.015	0.06;0.12 - 0.5;1	S	0.25	4;8;16	S	8	16;32;64	S	2	16;32	S	64	32;64	R
BOV_NEWP_62_10-14-08_R8-2874	FSL R8-2874	SAMN20884497	62	Bovine	2008-10-14	NA	CU-121	Newport	Newport	Newport|Bardo|Ferruch|Kottbus	Newport	Newport	No (Not Applicable)	1	16;32;64	S	32	8;16;32	R	32	8;16;32	R	32	8;16;32	R	8	2;4;8	R	32	1;2;4	R	32	8;16;32	R	0.015	0.06;0.12 - 0.5;1	S	0.5	4;8;16	S	64	16;32;64	R	2	16;32	S	64	32;64	R
BOV_NEWP_62_11-12-08_R8-2900	FSL R8-2900	SAMN20884484	62	Bovine	2008-11-12	NA	CU-121	Newport	Newport	Newport|Bardo|Ferruch|Kottbus	Newport	Newport	No (Not Applicable)	2	16;32;64	S	32	8;16;32	R	32	8;16;32	R	32	8;16;32	R	8	2;4;8	R	16	1;2;4	R	32	8;16;32	R	0.015	0.06;0.12 - 0.5;1	S	0.5	4;8;16	S	64	16;32;64	R	2	16;32	S	64	32;64	R
BOV_TYPH_17_12-12-07_R8-0208	FSL R8-0208	SAMN20884493	17	Bovine	2007-12-12	NA	CU-71	Typhimurium* (Cerro)	Typhimurium O5- (Typhimurium Copenhagen)	Typhimurium|Lagos	Typhimurium	Typhimurium/Typhimurium Copenhagen	Yes (Typhimurium/Typhimurium Copenhagen)	1	16;32;64	S	1	8;16;32	S	1	8;16;32	S	2	8;16;32	S	1	2;4;8	S	0.25	1;2;4	S	8	8;16;32	S	0.015	0.06;0.12 - 0.5;1	S	0.5	4;8;16	S	1.25	16;32;64	S	4	16;32	S	8	32;64	S
BOV_TYPH_22_01-18-08_R8-0227	FSL R8-0227	SAMN20884478	22	Bovine	2008-01-18	NA	CU-71	Typhimurium	Typhimurium	Typhimurium|Lagos	Typhimurium	Typhimurium/Typhimurium Copenhagen	No (Not Applicable)	4	16;32;64	S	1	8;16;32	S	1	8;16;32	S	2	8;16;32	S	1	2;4;8	S	0.25	1;2;4	S	8	8;16;32	S	0.015	0.06;0.12 - 0.5;1	S	0.25	4;8;16	S	1.25	16;32;64	S	4	16;32	S	8	32;64	S
BOV_TYPH_22_01-18-08_R8-0228	FSL R8-0228	SAMN20884424	22	Bovine	2008-01-18	NA	CU-71	Typhimurium	Typhimurium	Typhimurium|Lagos	Typhimurium	Typhimurium/Typhimurium Copenhagen	No (Not Applicable)	4	16;32;64	S	1	8;16;32	S	1	8;16;32	S	4	8;16;32	S	0.5	2;4;8	S	0.25	1;2;4	S	16	8;16;32	I	0.03	0.06;0.12 - 0.5;1	S	1	4;8;16	S	8	16;32;64	S	4	16;32	S	32	32;64	S
BOV_TYPH_22_01-18-08_R8-0229	FSL R8-0229	SAMN20884466	22	Bovine	2008-01-18	NA	CU-71	Typhimurium	Typhimurium	Typhimurium|Lagos	Typhimurium	Typhimurium/Typhimurium Copenhagen	No (Not Applicable)	4	16;32;64	S	32	8;16;32	R	32	8;16;32	R	4	8;16;32	S	2	2;4;8	S	0.25	1;2;4	S	16	8;16;32	I	0.03	0.06;0.12 - 0.5;1	S	0.5	4;8;16	S	8	16;32;64	S	4	16;32	S	32	32;64	S
BOV_TYPH_22_01-18-08_R8-0231	FSL R8-0231	SAMN20884415	22	Bovine	2008-01-18	NA	CU-71	Typhimurium	Typhimurium	Typhimurium|Lagos	Typhimurium	Typhimurium/Typhimurium Copenhagen	No (Not Applicable)	4	16;32;64	S	1	8;16;32	S	1	8;16;32	S	2	8;16;32	S	1	2;4;8	S	0.25	1;2;4	S	8	8;16;32	S	0.015	0.06;0.12 - 0.5;1	S	0.25	4;8;16	S	0.88	16;32;64	S	4	16;32	S	8	32;64	S
BOV_TYPH_22_01-18-08_R8-0271	FSL R8-0271	SAMN20884442	22	Bovine	2008-01-18	NA	CU-71	Typhimurium	Typhimurium	Typhimurium|Lagos	Typhimurium	Typhimurium/Typhimurium Copenhagen	No (Not Applicable)	8	16;32;64	S	1	8;16;32	S	1	8;16;32	S	2	8;16;32	S	1	2;4;8	S	0.25	1;2;4	S	8	8;16;32	S	0.015	0.06;0.12 - 0.5;1	S	0.5	4;8;16	S	1.5	16;32;64	S	4	16;32	S	8	32;64	S
BOV_TYPH_22_01-18-08_R8-0273	FSL R8-0273	SAMN20884449	22	Bovine	2008-01-18	NA	CU-71	Typhimurium	Typhimurium	Typhimurium|Lagos	Typhimurium	Typhimurium/Typhimurium Copenhagen	No (Not Applicable)	4	16;32;64	S	1	8;16;32	S	1	8;16;32	S	2	8;16;32	S	1	2;4;8	S	0.25	1;2;4	S	8	8;16;32	S	0.015	0.06;0.12 - 0.5;1	S	0.5	4;8;16	S	1.5	16;32;64	S	4	16;32	S	8	32;64	S
BOV_TYPH_22_03-14-08_R8-0865	FSL R8-0865	SAMN20884437	22	Bovine	2008-03-14	NA	CU-71	Typhimurium	Typhimurium	Typhimurium|Lagos	Typhimurium	Typhimurium/Typhimurium Copenhagen	No (Not Applicable)	2	16;32;64	S	8	8;16;32	S	32	8;16;32	R	2	8;16;32	S	8	2;4;8	R	64	1;2;4	R	4	8;16;32	S	0.015	0.06;0.12 - 0.5;1	S	0.25	4;8;16	S	8	16;32;64	S	4	16;32	S	32	32;64	S
BOV_TYPH_25_01-15-08_R8-0233	FSL R8-0233	SAMN20884479	25	Bovine	2008-01-15	NA	CU-67	Typhimurium	Typhimurium	Typhimurium|Lagos	Typhimurium	Typhimurium/Typhimurium Copenhagen	No (Not Applicable)	2	16;32;64	S	32	8;16;32	R	32	8;16;32	R	32	8;16;32	R	8	2;4;8	R	16	1;2;4	R	8	8;16;32	S	0.015	0.06;0.12 - 0.5;1	S	0.5	4;8;16	S	1.25	16;32;64	S	4	16;32	S	8	32;64	S
BOV_TYPH_25_11-20-07_R6-0978	FSL R6-0978	SAMN20884420	25	Bovine	2007-11-20	NA	CU-67	Typhimurium	Typhimurium	Typhimurium|Lagos	Typhimurium	Typhimurium/Typhimurium Copenhagen	No (Not Applicable)	1	16;32;64	S	32	8;16;32	R	32	8;16;32	R	32	8;16;32	R	8	2;4;8	R	8	1;2;4	R	4	8;16;32	S	0.015	0.06;0.12 - 0.5;1	S	0.25	4;8;16	S	8	16;32;64	S	2	16;32	S	32	32;64	S
BOV_TYPH_25_11-20-07_R6-0979	FSL R6-0979	SAMN20884468	25	Bovine	2007-11-20	NA	CU-67	Typhimurium Copenhagen	Typhimurium	Typhimurium|Lagos	Typhimurium	Typhimurium/Typhimurium Copenhagen	No (Not Applicable)	0.5	16;32;64	S	4	8;16;32	S	8	8;16;32	S	32	8;16;32	R	4	2;4;8	I	0.25	1;2;4	S	32	8;16;32	R	0.06	0.06;0.12 - 0.5;1	S	0.25	4;8;16	S	0.75	16;32;64	S	16	16;32	S	4	32;64	S
BOV_TYPH_25_11-20-07_R6-0983	FSL R6-0983	SAMN20884404	25	Bovine	2007-11-20	NA	CU-67	Typhimurium	Typhimurium	Typhimurium|Lagos	Typhimurium	Typhimurium/Typhimurium Copenhagen	No (Not Applicable)	1	16;32;64	S	32	8;16;32	R	32	8;16;32	R	32	8;16;32	R	8	2;4;8	R	16	1;2;4	R	8	8;16;32	S	0.015	0.06;0.12 - 0.5;1	S	0.25	4;8;16	S	8	16;32;64	S	4	16;32	S	32	32;64	S
ENV_ANAT_39_01-09-08_R8-0187	FSL R8-0187	SAMN20884460	39	Farm environment	2008-01-09	NA	CU-424	Anatum	Anatum	Anatum|Hayindogo	Anatum	Anatum	No (Not Applicable)	2	16;32;64	S	1	8;16;32	S	1	8;16;32	S	4	8;16;32	S	1	2;4;8	S	0.25	1;2;4	S	4	8;16;32	S	0.015	0.06;0.12 - 0.5;1	S	0.5	4;8;16	S	8	16;32;64	S	4	16;32	S	32	32;64	S
ENV_ANAT_39_02-21-08_R8-0348	FSL R8-0348	SAMN20884414	39	Farm environment	2008-02-21	NA	CU-423	Anatum var. 15+	Anatum	Anatum|Hayindogo	Anatum	Anatum	No (Not Applicable)	1	16;32;64	S	1	8;16;32	S	1	8;16;32	S	4	8;16;32	S	1	2;4;8	S	0.25	1;2;4	S	4	8;16;32	S	0.015	0.06;0.12 - 0.5;1	S	0.25	4;8;16	S	8	16;32;64	S	4	16;32	S	32	32;64	S
ENV_ANAT_39_04-17-08_R8-0905	FSL R8-0905	SAMN20884452	39	Farm environment	2008-04-17	NA	CU-424	Anatum	Anatum	Anatum|Hayindogo	Anatum	Anatum	No (Not Applicable)	1	16;32;64	S	1	8;16;32	S	1	8;16;32	S	4	8;16;32	S	0.5	2;4;8	S	0.25	1;2;4	S	4	8;16;32	S	0.015	0.06;0.12 - 0.5;1	S	0.25	4;8;16	S	8	16;32;64	S	4	16;32	S	32	32;64	S
ENV_ANAT_39_11-13-07_R6-0928	FSL R6-0928	SAMN20884520	39	Farm environment	2007-11-13	NA	CU-424	Anatum	Anatum	Anatum|Hayindogo	Anatum	Anatum	No (Not Applicable)	1	16;32;64	S	1	8;16;32	S	1	8;16;32	S	4	8;16;32	S	1	2;4;8	S	0.25	1;2;4	S	4	8;16;32	S	0.015	0.06;0.12 - 0.5;1	S	0.25	4;8;16	S	8	16;32;64	S	4	16;32	S	32	32;64	S
ENV_ANAT_39_11-13-07_R6-0929	FSL R6-0929	SAMN20884494	39	Farm environment	2007-11-13	NA	CU-423	Anatum var. 15+	Anatum	Anatum|Hayindogo	Anatum	Anatum	No (Not Applicable)	1	16;32;64	S	1	8;16;32	S	1	8;16;32	S	4	8;16;32	S	1	2;4;8	S	0.25	1;2;4	S	4	8;16;32	S	0.015	0.06;0.12 - 0.5;1	S	0.25	4;8;16	S	8	16;32;64	S	4	16;32	S	32	32;64	S
ENV_ANAT_39_12-03-08_R8-2860	FSL R8-2860	SAMN20884476	39	Farm environment	2008-12-03	NA	CU-424	Anatum* (Untypeable)	Anatum	Anatum|Hayindogo	Anatum	Anatum	No (Not Applicable)	0.5	16;32;64	S	1	8;16;32	S	1	8;16;32	S	2	8;16;32	S	1	2;4;8	S	0.25	1;2;4	S	8	8;16;32	S	0.015	0.06;0.12 - 0.5;1	S	0.5	4;8;16	S	8	16;32;64	S	1	16;32	S	32	32;64	S
ENV_ANAT_56_02-22-08_R8-0350	FSL R8-0350	SAMN20884406	56	Farm environment	2008-02-22	NA	CU-430	Anatum	Anatum	Anatum|Hayindogo	Anatum	Anatum	No (Not Applicable)	0.5	16;32;64	S	1	8;16;32	S	1	8;16;32	S	4	8;16;32	S	1	2;4;8	S	0.25	1;2;4	S	8	8;16;32	S	0.015	0.06;0.12 - 0.5;1	S	0.25	4;8;16	S	8	16;32;64	S	4	16;32	S	32	32;64	S
ENV_ANAT_56_03-25-09_R8-3652	FSL R8-3652	SAMN20884446	56	Farm environment	2009-03-25	NA	CU-430	Anatum* (Not serotyped)	Anatum	Anatum|Hayindogo	Anatum	Anatum	No (Not Applicable)	1	16;32;64	S	1	8;16;32	S	1	8;16;32	S	4	8;16;32	S	1	2;4;8	S	0.25	1;2;4	S	16	8;16;32	I	0.015	0.06;0.12 - 0.5;1	S	0.5	4;8;16	S	8	16;32;64	S	4	16;32	S	64	32;64	R
ENV_ANAT_56_03-25-09_R8-3653	FSL R8-3653	SAMN20884409	56	Farm environment	2009-03-25	NA	CU-430	Anatum* (Not serotyped)	Anatum	Anatum|Hayindogo	Anatum	Anatum	No (Not Applicable)	4	16;32;64	S	1	8;16;32	S	2	8;16;32	S	8	8;16;32	S	8	2;4;8	R	0.5	1;2;4	S	8	8;16;32	S	0.015	0.06;0.12 - 0.5;1	S	0.5	4;8;16	S	8	16;32;64	S	4	16;32	S	32	32;64	S
ENV_ANAT_56_04-18-08_R8-0907	FSL R8-0907	SAMN20884503	56	Farm environment	2008-04-18	NA	CU-430	Anatum	Anatum	Anatum|Hayindogo	Anatum	Anatum	No (Not Applicable)	1	16;32;64	S	1	8;16;32	S	1	8;16;32	S	4	8;16;32	S	1	2;4;8	S	0.25	1;2;4	S	8	8;16;32	S	0.015	0.06;0.12 - 0.5;1	S	0.25	4;8;16	S	8	16;32;64	S	4	16;32	S	32	32;64	S
ENV_ANAT_56_06-12-08_R8-1402	FSL R8-1402	SAMN20884419	56	Farm environment	2008-06-12	NA	CU-1026	Anatum	Anatum	Anatum|Hayindogo	Anatum	Anatum	Yes (Anatum)	1	16;32;64	S	32	8;16;32	R	32	8;16;32	R	32	8;16;32	R	8	2;4;8	R	32	1;2;4	R	8	8;16;32	S	0.015	0.06;0.12 - 0.5;1	S	0.25	4;8;16	S	8	16;32;64	S	4	16;32	S	32	32;64	S
ENV_CERO_62_01-22-09_R8-3412	FSL R8-3412	SAMN20884506	62	Farm environment	2009-01-22	NA	PFGE not performed	Cerro	Cerro	Cerro	Cerro	Cerro	No (Not Applicable)	2	16;32;64	S	1	8;16;32	S	1	8;16;32	S	2	8;16;32	S	0.5	2;4;8	S	0.25	1;2;4	S	4	8;16;32	S	0.015	0.06;0.12 - 0.5;1	S	0.5	4;8;16	S	8	16;32;64	S	2	16;32	S	32	32;64	S
ENV_CERO_62_03-05-09_R8-3445	FSL R8-3445	SAMN20884523	62	Farm environment	2009-03-05	NA	CU-213	Cerro	Cerro	Cerro	Cerro	Cerro	No (Not Applicable)	2	16;32;64	S	1	8;16;32	S	1	8;16;32	S	1	8;16;32	S	0.5	2;4;8	S	0.25	1;2;4	S	4	8;16;32	S	0.015	0.06;0.12 - 0.5;1	S	0.5	4;8;16	S	8	16;32;64	S	2	16;32	S	32	32;64	S
ENV_CERO_62_04-16-09_R8-3664	FSL R8-3664	SAMN20884418	62	Farm environment	2009-04-16	NA	CU-213	Cerro	Cerro	Cerro	Cerro	Cerro	No (Not Applicable)	2	16;32;64	S	1	8;16;32	S	1	8;16;32	S	1	8;16;32	S	0.5	2;4;8	S	0.25	1;2;4	S	4	8;16;32	S	0.015	0.06;0.12 - 0.5;1	S	0.5	4;8;16	S	8	16;32;64	S	2	16;32	S	32	32;64	S
ENV_CERO_62_05-28-09_R8-4025	FSL R8-4025	SAMN20884509	62	Farm environment	2009-05-28	NA	CU-213	Cerro	Cerro	Cerro	Cerro	Cerro	No (Not Applicable)	2	16;32;64	S	1	8;16;32	S	1	8;16;32	S	2	8;16;32	S	0.5	2;4;8	S	0.25	1;2;4	S	4	8;16;32	S	0.015	0.06;0.12 - 0.5;1	S	0.25	4;8;16	S	8	16;32;64	S	2	16;32	S	32	32;64	S
ENV_CERO_62_07-09-09_R8-4030	FSL R8-4030	SAMN20884432	62	Farm environment	2009-07-09	NA	CU-213	Cerro	Cerro	Cerro	Cerro	Cerro	No (Not Applicable)	1	16;32;64	S	1	8;16;32	S	1	8;16;32	S	1	8;16;32	S	0.5	2;4;8	S	0.25	1;2;4	S	4	8;16;32	S	0.015	0.06;0.12 - 0.5;1	S	0.5	4;8;16	S	8	16;32;64	S	2	16;32	S	32	32;64	S
ENV_CERO_62_07-22-08_R8-1631	FSL R8-1631	SAMN20884485	62	Farm environment	2008-07-22	NA	CU-213	Cerro	Cerro	Cerro	Cerro	Cerro	No (Not Applicable)	2	16;32;64	S	1	8;16;32	S	1	8;16;32	S	1	8;16;32	S	1	2;4;8	S	0.25	1;2;4	S	4	8;16;32	S	0.015	0.06;0.12 - 0.5;1	S	0.25	4;8;16	S	1.5	16;32;64	S	2	16;32	S	8	32;64	S
ENV_CERO_62_07-22-08_R8-1632	FSL R8-1632	SAMN20884518	62	Farm environment	2008-07-22	NA	CU-213	Cerro	Cerro	Cerro	Cerro	Cerro	No (Not Applicable)	2	16;32;64	S	1	8;16;32	S	1	8;16;32	S	1	8;16;32	S	0.5	2;4;8	S	0.25	1;2;4	S	4	8;16;32	S	0.015	0.06;0.12 - 0.5;1	S	0.5	4;8;16	S	8	16;32;64	S	2	16;32	S	32	32;64	S
ENV_CERO_62_09-03-08_R8-2026	FSL R8-2026	SAMN20884428	62	Farm environment	2008-09-03	NA	CU-213	Cerro	Cerro	Cerro	Cerro	Cerro	No (Not Applicable)	2	16;32;64	S	1	8;16;32	S	1	8;16;32	S	2	8;16;32	S	0.5	2;4;8	S	0.25	1;2;4	S	4	8;16;32	S	0.015	0.06;0.12 - 0.5;1	S	0.5	4;8;16	S	8	16;32;64	S	2	16;32	S	32	32;64	S
ENV_CERO_62_10-14-08_R8-2818	FSL R8-2818	SAMN20884474	62	Farm environment	2008-10-14	NA	CU-213	Cerro	Cerro	Cerro	Cerro	Cerro	No (Not Applicable)	2	16;32;64	S	1	8;16;32	S	1	8;16;32	S	1	8;16;32	S	0.5	2;4;8	S	0.25	1;2;4	S	4	8;16;32	S	0.015	0.06;0.12 - 0.5;1	S	1	4;8;16	S	8	16;32;64	S	2	16;32	S	32	32;64	S
ENV_CERO_62_11-12-08_R8-2852	FSL R8-2852	SAMN20884472	62	Farm environment	2008-11-12	NA	CU-213	Cerro	Cerro	Cerro	Cerro	Cerro	No (Not Applicable)	4	16;32;64	S	1	8;16;32	S	1	8;16;32	S	2	8;16;32	S	0.5	2;4;8	S	0.25	1;2;4	S	4	8;16;32	S	0.015	0.06;0.12 - 0.5;1	S	0.5	4;8;16	S	8	16;32;64	S	2	16;32	S	32	32;64	S
ENV_CERO_62_12-11-08_R8-3138	FSL R8-3138	SAMN20884511	62	Farm environment	2008-12-11	NA	PFGE not performed	Cerro	Cerro	Cerro	Cerro	Cerro	No (Not Applicable)	1	16;32;64	S	1	8;16;32	S	1	8;16;32	S	2	8;16;32	S	0.5	2;4;8	S	0.25	1;2;4	S	2	8;16;32	S	0.015	0.06;0.12 - 0.5;1	S	0.5	4;8;16	S	8	16;32;64	S	2	16;32	S	32	32;64	S
ENV_KENT_14_02-14-08_R8-0344	FSL R8-0344	SAMN20884464	14	Farm environment	2008-02-14	NA	CU-96	Kentucky	Kentucky	Kentucky	Kentucky	Kentucky	No (Not Applicable)	1	16;32;64	S	1	8;16;32	S	1	8;16;32	S	4	8;16;32	S	1	2;4;8	S	0.25	1;2;4	S	4	8;16;32	S	0.015	0.06;0.12 - 0.5;1	S	0.25	4;8;16	S	8	16;32;64	S	2	16;32	S	32	32;64	S
ENV_KENT_14_08-30-08_R8-2016	FSL R8-2016	SAMN20884445	14	Farm environment	2008-08-30	NA	CU-96	Kentucky	Kentucky	Kentucky	Kentucky	Kentucky	No (Not Applicable)	2	16;32;64	S	1	8;16;32	S	1	8;16;32	S	1	8;16;32	S	0.5	2;4;8	S	0.25	1;2;4	S	4	8;16;32	S	0.015	0.06;0.12 - 0.5;1	S	0.5	4;8;16	S	8	16;32;64	S	2	16;32	S	32	32;64	S
ENV_KENT_14_10-11-07_R6-0798	FSL R6-0798	SAMN20884473	14	Farm environment	2007-10-11	NA	CU-96	Kentucky	Kentucky	Kentucky	Kentucky	Kentucky	No (Not Applicable)	2	16;32;64	S	1	8;16;32	S	1	8;16;32	S	4	8;16;32	S	0.5	2;4;8	S	0.25	1;2;4	S	4	8;16;32	S	0.015	0.06;0.12 - 0.5;1	S	0.5	4;8;16	S	8	16;32;64	S	4	16;32	S	32	32;64	S
ENV_KENT_16_09-09-08_R8-2031	FSL R8-2031	SAMN20884481	16	Farm environment	2008-09-09	NA	CU-96	Kentucky* (Untypeable Rough O:NonMotile)	Kentucky	Kentucky	Kentucky	Kentucky	No (Not Applicable)	1	16;32;64	S	1	8;16;32	S	1	8;16;32	S	2	8;16;32	S	0.5	2;4;8	S	0.25	1;2;4	S	4	8;16;32	S	0.015	0.06;0.12 - 0.5;1	S	0.5	4;8;16	S	8	16;32;64	S	2	16;32	S	32	32;64	S
ENV_KENT_16_11-11-08_R8-2848	FSL R8-2848	SAMN20884435	16	Farm environment	2008-11-11	NA	CU-96	Kentucky	Kentucky	Kentucky	Kentucky	Kentucky	No (Not Applicable)	1	16;32;64	S	1	8;16;32	S	1	8;16;32	S	2	8;16;32	S	1	2;4;8	S	0.25	1;2;4	S	8	8;16;32	S	0.015	0.06;0.12 - 0.5;1	S	0.25	4;8;16	S	8	16;32;64	S	2	16;32	S	32	32;64	S
ENV_KENT_16_12-04-07_R8-0061	FSL R8-0061	SAMN20884513	16	Farm environment	2007-12-04	NA	CU-96	8,20:-:z6	I -	Kentucky	Kentucky	Kentucky	No (Not Applicable)	1	16;32;64	S	1	8;16;32	S	1	8;16;32	S	2	8;16;32	S	1	2;4;8	S	0.25	1;2;4	S	16	8;16;32	I	0.015	0.06;0.12 - 0.5;1	S	0.25	4;8;16	S	8	16;32;64	S	4	16;32	S	32	32;64	S
ENV_KENT_17_03-11-08_R8-0814	FSL R8-0814	SAMN20884492	17	Farm environment	2008-03-11	NA	CU-96	Kentucky	Kentucky	Kentucky	Kentucky	Kentucky	No (Not Applicable)	1	16;32;64	S	1	8;16;32	S	1	8;16;32	S	2	8;16;32	S	0.5	2;4;8	S	0.25	1;2;4	S	4	8;16;32	S	0.015	0.06;0.12 - 0.5;1	S	0.25	4;8;16	S	8	16;32;64	S	2	16;32	S	32	32;64	S
ENV_KENT_17_03-11-08_R8-0815	FSL R8-0815	SAMN20884522	17	Farm environment	2008-03-11	NA	CU-834	Kentucky	Kentucky	Kentucky	Kentucky	Kentucky	No (Not Applicable)	1	16;32;64	S	1	8;16;32	S	1	8;16;32	S	2	8;16;32	S	1	2;4;8	S	0.25	1;2;4	S	8	8;16;32	S	0.015	0.06;0.12 - 0.5;1	S	0.5	4;8;16	S	8	16;32;64	S	2	16;32	S	32	32;64	S
ENV_KENT_17_06-17-08_R8-1405	FSL R8-1405	SAMN20884411	17	Farm environment	2008-06-17	NA	CU-96	Kentucky	Kentucky	Kentucky	Kentucky	Kentucky	No (Not Applicable)	2	16;32;64	S	1	8;16;32	S	1	8;16;32	S	2	8;16;32	S	0.5	2;4;8	S	0.25	1;2;4	S	4	8;16;32	S	0.015	0.06;0.12 - 0.5;1	S	0.5	4;8;16	S	8	16;32;64	S	2	16;32	S	32	32;64	S
ENV_KENT_17_07-27-08_R8-1641	FSL R8-1641	SAMN20884438	17	Farm environment	2008-07-27	NA	CU-96	Kentucky	Kentucky	Kentucky	Kentucky	Kentucky	No (Not Applicable)	4	16;32;64	S	1	8;16;32	S	1	8;16;32	S	2	8;16;32	S	0.5	2;4;8	S	0.25	1;2;4	S	4	8;16;32	S	0.015	0.06;0.12 - 0.5;1	S	0.5	4;8;16	S	8	16;32;64	S	4	16;32	S	32	32;64	S
ENV_KENT_17_09-10-08_R8-2033	FSL R8-2033	SAMN20884458	17	Farm environment	2008-09-10	NA	CU-96	Kentucky	Kentucky	Kentucky	Kentucky	Kentucky	No (Not Applicable)	1	16;32;64	S	1	8;16;32	S	1	8;16;32	S	1	8;16;32	S	0.5	2;4;8	S	0.25	1;2;4	S	4	8;16;32	S	0.015	0.06;0.12 - 0.5;1	S	0.25	4;8;16	S	8	16;32;64	S	2	16;32	S	32	32;64	S
ENV_KENT_17_10-11-07_R6-1000	FSL R6-1000	SAMN20884405	17	Farm environment	2007-10-11	NA	CU-96	Kentucky (Newport)	Kentucky	Kentucky	Kentucky	Kentucky	No (Not Applicable)	1	16;32;64	S	1	8;16;32	S	1	8;16;32	S	1	8;16;32	S	0.5	2;4;8	S	0.25	1;2;4	S	4	8;16;32	S	0.015	0.06;0.12 - 0.5;1	S	0.5	4;8;16	S	1	16;32;64	S	2	16;32	S	8	32;64	S
ENV_KENT_19_01-16-08_R8-0168	FSL R8-0168	SAMN20884443	19	Farm environment	2008-01-16	NA	CU-96	Kentucky	Kentucky	Kentucky	Kentucky	Kentucky	No (Not Applicable)	2	16;32;64	S	1	8;16;32	S	1	8;16;32	S	1	8;16;32	S	0.5	2;4;8	S	0.25	1;2;4	S	8	8;16;32	S	0.015	0.06;0.12 - 0.5;1	S	0.5	4;8;16	S	8	16;32;64	S	2	16;32	S	32	32;64	S
ENV_KENT_19_03-13-08_R8-0817	FSL R8-0817	SAMN20884444	19	Farm environment	2008-03-13	NA	CU-96	Kentucky	Kentucky	Kentucky	Kentucky	Kentucky	No (Not Applicable)	1	16;32;64	S	1	8;16;32	S	1	8;16;32	S	1	8;16;32	S	0.5	2;4;8	S	0.25	1;2;4	S	4	8;16;32	S	0.015	0.06;0.12 - 0.5;1	S	0.25	4;8;16	S	8	16;32;64	S	2	16;32	S	32	32;64	S
ENV_KENT_19_04-28-08_R8-0916	FSL R8-0916	SAMN20884461	19	Farm environment	2008-04-28	NA	CU-96	Kentucky	Kentucky	Kentucky	Kentucky	Kentucky	No (Not Applicable)	1	16;32;64	S	1	8;16;32	S	1	8;16;32	S	1	8;16;32	S	0.5	2;4;8	S	0.25	1;2;4	S	4	8;16;32	S	0.015	0.06;0.12 - 0.5;1	S	0.5	4;8;16	S	8	16;32;64	S	4	16;32	S	32	32;64	S
ENV_KENT_19_04-28-08_R8-0917	FSL R8-0917	SAMN20884434	19	Farm environment	2008-04-28	NA	CU-96	Kentucky	Kentucky	Kentucky	Kentucky	Kentucky	No (Not Applicable)	1	16;32;64	S	1	8;16;32	S	1	8;16;32	S	1	8;16;32	S	0.5	2;4;8	S	0.25	1;2;4	S	4	8;16;32	S	0.015	0.06;0.12 - 0.5;1	S	0.5	4;8;16	S	1.5	16;32;64	S	2	16;32	S	8	32;64	S
ENV_KENT_19_07-21-08_R8-1644	FSL R8-1644	SAMN20884486	19	Farm environment	2008-07-21	NA	CU-96	Kentucky	Kentucky	Kentucky	Kentucky	Kentucky	No (Not Applicable)	2	16;32;64	S	1	8;16;32	S	1	8;16;32	S	1	8;16;32	S	0.5	2;4;8	S	0.25	1;2;4	S	4	8;16;32	S	0.015	0.06;0.12 - 0.5;1	S	0.5	4;8;16	S	8	16;32;64	S	2	16;32	S	32	32;64	S
ENV_KENT_19_10-02-08_R8-2813	FSL R8-2813	SAMN20884517	19	Farm environment	2008-10-02	NA	PFGE not performed	Kentucky	Kentucky	Kentucky	Kentucky	Kentucky	No (Not Applicable)	1	16;32;64	S	1	8;16;32	S	1	8;16;32	S	1	8;16;32	S	0.5	2;4;8	S	0.25	1;2;4	S	4	8;16;32	S	0.015	0.06;0.12 - 0.5;1	S	0.25	4;8;16	S	8	16;32;64	S	2	16;32	S	32	32;64	S
ENV_KENT_42_01-17-08_R8-0191	FSL R8-0191	SAMN20884510	42	Farm environment	2008-01-17	NA	CU-96	Kentucky	Kentucky	Kentucky	Kentucky	Kentucky	No (Not Applicable)	2	16;32;64	S	1	8;16;32	S	1	8;16;32	S	1	8;16;32	S	0.5	2;4;8	S	0.25	1;2;4	S	4	8;16;32	S	0.015	0.06;0.12 - 0.5;1	S	0.5	4;8;16	S	8	16;32;64	S	2	16;32	S	32	32;64	S
ENV_KENT_42_04-23-08_R8-0913	FSL R8-0913	SAMN20884526	42	Farm environment	2008-04-23	NA	CU-96	Kentucky	Kentucky	Kentucky	Kentucky	Kentucky	No (Not Applicable)	1	16;32;64	S	1	8;16;32	S	1	8;16;32	S	1	8;16;32	S	0.5	2;4;8	S	0.25	1;2;4	S	4	8;16;32	S	0.015	0.06;0.12 - 0.5;1	S	0.25	4;8;16	S	0.75	16;32;64	S	2	16;32	S	8	32;64	S
ENV_KENT_42_04-23-08_R8-0914	FSL R8-0914	SAMN20884471	42	Farm environment	2008-04-23	NA	CU-96	Kentucky	Kentucky	Kentucky	Kentucky	Kentucky	No (Not Applicable)	1	16;32;64	S	1	8;16;32	S	1	8;16;32	S	1	8;16;32	S	0.5	2;4;8	S	0.25	1;2;4	S	4	8;16;32	S	0.015	0.06;0.12 - 0.5;1	S	0.25	4;8;16	S	8	16;32;64	S	2	16;32	S	32	32;64	S
ENV_KENT_42_07-23-08_R8-1640	FSL R8-1640	SAMN20884515	42	Farm environment	2008-07-23	NA	CU-96	Kentucky	Kentucky	Kentucky	Kentucky	Kentucky	No (Not Applicable)	0.5	16;32;64	S	1	8;16;32	S	1	8;16;32	S	1	8;16;32	S	0.5	2;4;8	S	0.25	1;2;4	S	4	8;16;32	S	0.015	0.06;0.12 - 0.5;1	S	0.5	4;8;16	S	1	16;32;64	S	2	16;32	S	8	32;64	S
ENV_KENT_42_08-19-08_R8-2009	FSL R8-2009	SAMN20884448	42	Farm environment	2008-08-19	NA	CU-96	Kentucky	Kentucky	Kentucky	Kentucky	Kentucky	No (Not Applicable)	2	16;32;64	S	1	8;16;32	S	1	8;16;32	S	1	8;16;32	S	0.5	2;4;8	S	0.25	1;2;4	S	4	8;16;32	S	0.015	0.06;0.12 - 0.5;1	S	0.5	4;8;16	S	8	16;32;64	S	2	16;32	S	32	32;64	S
ENV_KENT_42_09-17-08_R8-2236	FSL R8-2236	SAMN20884441	42	Farm environment	2008-09-17	NA	CU-96	Kentucky* (Untypeable)	Kentucky	Kentucky	Kentucky	Kentucky	No (Not Applicable)	1	16;32;64	S	1	8;16;32	S	1	8;16;32	S	2	8;16;32	S	1	2;4;8	S	0.25	1;2;4	S	4	8;16;32	S	0.015	0.06;0.12 - 0.5;1	S	0.25	4;8;16	S	1	16;32;64	S	2	16;32	S	8	32;64	S
ENV_KENT_42_11-15-07_R6-0935	FSL R6-0935	SAMN20884433	42	Farm environment	2007-11-15	NA	CU-96	Kentucky	Kentucky	Kentucky	Kentucky	Kentucky	No (Not Applicable)	2	16;32;64	S	1	8;16;32	S	1	8;16;32	S	2	8;16;32	S	1	2;4;8	S	0.25	1;2;4	S	8	8;16;32	S	0.015	0.06;0.12 - 0.5;1	S	0.5	4;8;16	S	8	16;32;64	S	4	16;32	S	32	32;64	S
ENV_MELA_01_01-10-08_R8-0165	FSL R8-0165	SAMN20884499	1	Farm environment	2008-01-10	NA	CU-175	Meleagridis	Meleagridis	Meleagridis|Calabar	Meleagridis	Meleagridis	No (Not Applicable)	NA	16;32;64	S	NA	8;16;32	S	NA	8;16;32	S	NA	8;16;32	S	NA	2;4;8	S	NA	1;2;4	S	NA	8;16;32	S	NA	0.06;0.12 - 0.5;1	S	NA	4;8;16	S	NA	16;32;64	S	NA	16;32	S	NA	32;64	S
ENV_MELA_01_04-04-08_R8-0901	FSL R8-0901	SAMN20884490	1	Farm environment	2008-04-04	NA	CU-175	Meleagridis	Meleagridis	Meleagridis|Calabar	Meleagridis	Meleagridis	No (Not Applicable)	2	16;32;64	S	1	8;16;32	S	1	8;16;32	S	4	8;16;32	S	1	2;4;8	S	0.25	1;2;4	S	4	8;16;32	S	0.015	0.06;0.12 - 0.5;1	S	0.5	4;8;16	S	8	16;32;64	S	4	16;32	S	32	32;64	S
ENV_MELA_01_05-08-08_R8-1381	FSL R8-1381	SAMN20884457	1	Farm environment	2008-05-08	NA	CU-175	Meleagridis	Meleagridis	Meleagridis|Calabar	Meleagridis	Meleagridis	No (Not Applicable)	1	16;32;64	S	1	8;16;32	S	1	8;16;32	S	4	8;16;32	S	1	2;4;8	S	0.25	1;2;4	S	4	8;16;32	S	0.015	0.06;0.12 - 0.5;1	S	0.25	4;8;16	S	8	16;32;64	S	4	16;32	S	32	32;64	S
ENV_MELA_01_06-13-08_R8-1406	FSL R8-1406	SAMN20884496	1	Farm environment	2008-06-13	NA	CU-175	Meleagridis	Meleagridis	Meleagridis|Calabar	Meleagridis	Meleagridis	Yes (Meleagridis)	1	16;32;64	S	1	8;16;32	S	1	8;16;32	S	4	8;16;32	S	1	2;4;8	S	0.12	1;2;4	S	4	8;16;32	S	0.015	0.06;0.12 - 0.5;1	S	0.5	4;8;16	S	8	16;32;64	S	4	16;32	S	32	32;64	S
ENV_MELA_01_07-23-08_R8-1633	FSL R8-1633	SAMN20884402	1	Farm environment	2008-07-23	NA	CU-175	Meleagridis	Meleagridis	Meleagridis|Calabar	Meleagridis	Meleagridis	No (Not Applicable)	2	16;32;64	S	1	8;16;32	S	1	8;16;32	S	4	8;16;32	S	1	2;4;8	S	0.25	1;2;4	S	8	8;16;32	S	0.015	0.06;0.12 - 0.5;1	S	0.5	4;8;16	S	8	16;32;64	S	4	16;32	S	32	32;64	S
ENV_MELA_01_09-10-08_R8-2233	FSL R8-2233	SAMN20884482	1	Farm environment	2008-09-10	NA	PFGE not performed	Meleagridis (Multiple serovars)	Meleagridis	Meleagridis|Calabar	Meleagridis	Meleagridis	No (Not Applicable)	1	16;32;64	S	1	8;16;32	S	1	8;16;32	S	4	8;16;32	S	1	2;4;8	S	0.25	1;2;4	S	4	8;16;32	S	0.015	0.06;0.12 - 0.5;1	S	0.25	4;8;16	S	8	16;32;64	S	2	16;32	S	32	32;64	S
ENV_MELA_01_10-02-07_R6-0938	FSL R6-0938	SAMN20884429	1	Farm environment	2007-10-02	NA	CU-175	Meleagridis	Meleagridis	Meleagridis|Calabar	Meleagridis	Meleagridis	No (Not Applicable)	2	16;32;64	S	8	8;16;32	S	32	8;16;32	R	4	8;16;32	S	8	2;4;8	R	64	1;2;4	R	4	8;16;32	S	0.015	0.06;0.12 - 0.5;1	S	0.25	4;8;16	S	8	16;32;64	S	4	16;32	S	32	32;64	S
ENV_MELA_01_10-22-08_R8-2829	FSL R8-2829	SAMN20884451	1	Farm environment	2008-10-22	NA	CU-175	Meleagridis* (Untypeable)	Meleagridis	Meleagridis|Calabar	Meleagridis	Meleagridis	No (Not Applicable)	1	16;32;64	S	1	8;16;32	S	1	8;16;32	S	2	8;16;32	S	1	2;4;8	S	0.25	1;2;4	S	4	8;16;32	S	0.015	0.06;0.12 - 0.5;1	S	0.25	4;8;16	S	8	16;32;64	S	2	16;32	S	32	32;64	S
ENV_MELA_01_NA-NA-NA_R8-0346	FSL R8-0346	SAMN20884475	1	Farm environment	NA/NA/NA	NA	PFGE not performed	Meleagridis (Kentucky)	Meleagridis	Meleagridis|Calabar	Meleagridis	Meleagridis	No (Not Applicable)	0.5	16;32;64	S	1	8;16;32	S	1	8;16;32	S	4	8;16;32	S	1	2;4;8	S	0.25	1;2;4	S	8	8;16;32	S	0.015	0.06;0.12 - 0.5;1	S	0.25	4;8;16	S	8	16;32;64	S	4	16;32	S	32	32;64	S
ENV_MELA_11_07-18-08_R8-1626	FSL R8-1626	SAMN20884430	11	Farm environment	2008-07-18	NA	CU-175	Meleagridis	Meleagridis	Meleagridis|Calabar	Meleagridis	Meleagridis	No (Not Applicable)	1	16;32;64	S	1	8;16;32	S	1	8;16;32	S	4	8;16;32	S	1	2;4;8	S	0.25	1;2;4	S	4	8;16;32	S	0.015	0.06;0.12 - 0.5;1	S	0.5	4;8;16	S	8	16;32;64	S	2	16;32	S	32	32;64	S
ENV_MELA_11_08-25-08_R8-2010	FSL R8-2010	SAMN20884407	11	Farm environment	2008-08-25	NA	CU-175	Meleagridis	Meleagridis	Meleagridis|Calabar	Meleagridis	Meleagridis	No (Not Applicable)	1	16;32;64	S	1	8;16;32	S	1	8;16;32	S	4	8;16;32	S	1	2;4;8	S	0.25	1;2;4	S	8	8;16;32	S	0.015	0.06;0.12 - 0.5;1	S	0.5	4;8;16	S	8	16;32;64	S	4	16;32	S	32	32;64	S
ENV_MELA_11_09-28-08_R8-2244	FSL R8-2244	SAMN20884401	11	Farm environment	2008-09-28	NA	CU-1028	Meleagridis	Meleagridis	Meleagridis|Calabar	Meleagridis	Meleagridis	No (Not Applicable)	1	16;32;64	S	1	8;16;32	S	1	8;16;32	S	4	8;16;32	S	1	2;4;8	S	0.25	1;2;4	S	4	8;16;32	S	0.015	0.06;0.12 - 0.5;1	S	0.25	4;8;16	S	8	16;32;64	S	4	16;32	S	32	32;64	S
ENV_MELA_11_10-30-08_R8-2834	FSL R8-2834	SAMN20884459	11	Farm environment	2008-10-30	NA	CU-175	3,10:e,h:-	Meleagridis	Meleagridis|Calabar	Meleagridis	Meleagridis	No (Not Applicable)	1	16;32;64	S	1	8;16;32	S	1	8;16;32	S	4	8;16;32	S	1	2;4;8	S	0.25	1;2;4	S	4	8;16;32	S	0.015	0.06;0.12 - 0.5;1	S	0.25	4;8;16	S	8	16;32;64	S	4	16;32	S	32	32;64	S
ENV_MELA_11_10-30-08_R8-2836	FSL R8-2836	SAMN20884465	11	Farm environment	2008-10-30	NA	CU-175	Meleagridis	Meleagridis	Meleagridis|Calabar	Meleagridis	Meleagridis	No (Not Applicable)	1	16;32;64	S	1	8;16;32	S	1	8;16;32	S	4	8;16;32	S	1	2;4;8	S	0.25	1;2;4	S	4	8;16;32	S	0.015	0.06;0.12 - 0.5;1	S	0.25	4;8;16	S	8	16;32;64	S	4	16;32	S	32	32;64	S
ENV_MELA_11_10-31-07_R6-0801	FSL R6-0801	SAMN20884427	11	Farm environment	2007-10-31	NA	CU-175	Meleagridis	Meleagridis	Meleagridis|Calabar	Meleagridis	Meleagridis	No (Not Applicable)	1	16;32;64	S	1	8;16;32	S	1	8;16;32	S	4	8;16;32	S	1	2;4;8	S	0.25	1;2;4	S	8	8;16;32	S	0.015	0.06;0.12 - 0.5;1	S	0.25	4;8;16	S	8	16;32;64	S	4	16;32	S	32	32;64	S
ENV_MINN_62_09-03-08_R8-2025	FSL R8-2025	SAMN20884462	62	Farm environment	2008-09-03	NA	CU-523	Minnesota	Minnesota	Minnesota	Minnesota	Minnesota	No (Not Applicable)	1	16;32;64	S	1	8;16;32	S	1	8;16;32	S	4	8;16;32	S	1	2;4;8	S	0.25	1;2;4	S	8	8;16;32	S	0.015	0.06;0.12 - 0.5;1	S	0.5	4;8;16	S	8	16;32;64	S	4	16;32	S	32	32;64	S
ENV_NEWP_17_02-12-08_R8-0341	FSL R8-0341	SAMN20884470	17	Farm environment	2008-02-12	NA	CU-121	Newport	Newport	Newport|Bardo|Ferruch|Kottbus	Newport	Newport	No (Not Applicable)	1	16;32;64	S	32	8;16;32	R	32	8;16;32	R	32	8;16;32	R	8	2;4;8	R	32	1;2;4	R	32	8;16;32	R	0.015	0.06;0.12 - 0.5;1	S	0.25	4;8;16	S	64	16;32;64	R	2	16;32	S	64	32;64	R
ENV_NEWP_17_02-12-08_R8-0342	FSL R8-0342	SAMN20884501	17	Farm environment	2008-02-12	NA	CU-121	Newport (Meleagridis)	Newport	Newport|Bardo|Ferruch|Kottbus	Newport	Newport	No (Not Applicable)	1	16;32;64	S	32	8;16;32	R	32	8;16;32	R	32	8;16;32	R	8	2;4;8	R	32	1;2;4	R	32	8;16;32	R	0.015	0.06;0.12 - 0.5;1	S	0.5	4;8;16	S	256	16;32;64	R	4	16;32	S	64	32;64	R
ENV_NEWP_35_07-23-08_R8-1638	FSL R8-1638	SAMN20884483	35	Farm environment	2008-07-23	NA	CU-126	Newport	Newport	Newport|Bardo|Ferruch|Kottbus	Newport	Newport	No (Not Applicable)	2	16;32;64	S	32	8;16;32	R	32	8;16;32	R	32	8;16;32	R	8	2;4;8	R	16	1;2;4	R	32	8;16;32	R	0.015	0.06;0.12 - 0.5;1	S	0.5	4;8;16	S	8	16;32;64	S	2	16;32	S	64	32;64	R
ENV_NEWP_35_10-02-08_R8-2249	FSL R8-2249	SAMN20884417	35	Farm environment	2008-10-02	NA	CU-1032	Newport	Newport	Newport|Bardo|Ferruch|Kottbus	Newport	Newport	No (Not Applicable)	1	16;32;64	S	32	8;16;32	R	32	8;16;32	R	32	8;16;32	R	8	2;4;8	R	16	1;2;4	R	32	8;16;32	R	0.015	0.06;0.12 - 0.5;1	S	0.25	4;8;16	S	8	16;32;64	S	2	16;32	S	64	32;64	R
ENV_NEWP_35_11-05-08_R8-2843	FSL R8-2843	SAMN20884453	35	Farm environment	2008-11-05	NA	CU-126	Newport	Newport	Newport|Bardo|Ferruch|Kottbus	Newport	Newport	No (Not Applicable)	1	16;32;64	S	32	8;16;32	R	32	8;16;32	R	32	8;16;32	R	8	2;4;8	R	32	1;2;4	R	32	8;16;32	R	0.015	0.06;0.12 - 0.5;1	S	0.5	4;8;16	S	8	16;32;64	S	2	16;32	S	64	32;64	R
ENV_NEWP_35_12-09-08_R8-3136	FSL R8-3136	SAMN20884400	35	Farm environment	2008-12-09	NA	CU-126	Newport	Newport	Newport|Bardo|Ferruch|Kottbus	Newport	Newport	No (Not Applicable)	1	16;32;64	S	32	8;16;32	R	32	8;16;32	R	32	8;16;32	R	8	2;4;8	R	32	1;2;4	R	32	8;16;32	R	0.015	0.06;0.12 - 0.5;1	S	0.5	4;8;16	S	8	16;32;64	S	2	16;32	S	64	32;64	R
ENV_NEWP_62_01-22-09_R8-3410	FSL R8-3410	SAMN20884477	62	Farm environment	2009-01-22	NA	CU-121	Newport	Newport	Newport|Bardo|Ferruch|Kottbus	Newport	Newport	No (Not Applicable)	1	16;32;64	S	32	8;16;32	R	32	8;16;32	R	32	8;16;32	R	8	2;4;8	R	16	1;2;4	R	32	8;16;32	R	0.015	0.06;0.12 - 0.5;1	S	0.5	4;8;16	S	64	16;32;64	R	2	16;32	S	64	32;64	R
ENV_NEWP_62_03-05-09_R8-3442	FSL R8-3442	SAMN20884500	62	Farm environment	2009-03-05	NA	CU-121	Newport (Minnesota)	Newport	Newport|Bardo|Ferruch|Kottbus	Newport	Newport	No (Not Applicable)	2	16;32;64	S	32	8;16;32	R	32	8;16;32	R	32	8;16;32	R	8	2;4;8	R	32	1;2;4	R	32	8;16;32	R	0.015	0.06;0.12 - 0.5;1	S	0.5	4;8;16	S	256	16;32;64	R	2	16;32	S	64	32;64	R
ENV_NEWP_62_05-28-09_R8-4026	FSL R8-4026	SAMN20884498	62	Farm environment	2009-05-28	NA	CU-121	Newport	Newport	Newport|Bardo|Ferruch|Kottbus	Newport	Newport	No (Not Applicable)	1	16;32;64	S	32	8;16;32	R	32	8;16;32	R	32	8;16;32	R	8	2;4;8	R	32	1;2;4	R	32	8;16;32	R	0.015	0.06;0.12 - 0.5;1	S	0.5	4;8;16	S	64	16;32;64	R	4	16;32	S	64	32;64	R
ENV_NEWP_62_12-11-08_R8-3137	FSL R8-3137	SAMN20884425	62	Farm environment	2008-12-11	NA	CU-121	Newport	Newport	Newport|Bardo|Ferruch|Kottbus	Newport	Newport	No (Not Applicable)	1	16;32;64	S	32	8;16;32	R	32	8;16;32	R	32	8;16;32	R	8	2;4;8	R	16	1;2;4	R	32	8;16;32	R	0.015	0.06;0.12 - 0.5;1	S	0.5	4;8;16	S	64	16;32;64	R	2	16;32	S	64	32;64	R
ENV_NEWP_62_12-11-08_R8-3139	FSL R8-3139	SAMN20884502	62	Farm environment	2008-12-11	NA	CU-121	Newport	Newport	Newport|Bardo|Ferruch|Kottbus	Newport	Newport	No (Not Applicable)	1	16;32;64	S	32	8;16;32	R	32	8;16;32	R	32	8;16;32	R	8	2;4;8	R	16	1;2;4	R	32	8;16;32	R	0.015	0.06;0.12 - 0.5;1	S	0.5	4;8;16	S	64	16;32;64	R	2	16;32	S	64	32;64	R
ENV_TCOP_25_04-01-08_R8-0896	FSL R8-0896	SAMN20884505	25	Farm environment	2008-04-01	NA	CU-104	Typhimurium Copenhagen	Typhimurium O5- (Typhimurium Copenhagen)	Typhimurium|Lagos	Typhimurium	Typhimurium/Typhimurium Copenhagen	No (Not Applicable)	2	16;32;64	S	16	8;16;32	I	32	8;16;32	R	32	8;16;32	R	4	2;4;8	I	4	1;2;4	R	8	8;16;32	S	0.03	0.06;0.12 - 0.5;1	S	0.5	4;8;16	S	64	16;32;64	R	4	16;32	S	64	32;64	R
ENV_TCOP_25_04-01-08_R8-0898	FSL R8-0898	SAMN20884431	25	Farm environment	2008-04-01	NA	CU-104	Typhimurium Copenhagen	Typhimurium O5- (Typhimurium Copenhagen)	Typhimurium|Lagos	Typhimurium	Typhimurium/Typhimurium Copenhagen	No (Not Applicable)	2	16;32;64	S	8	8;16;32	S	32	8;16;32	R	2	8;16;32	S	1	2;4;8	S	0.25	1;2;4	S	8	8;16;32	S	0.015	0.06;0.12 - 0.5;1	S	0.5	4;8;16	S	64	16;32;64	R	2	16;32	S	64	32;64	R
ENV_TCOP_25_07-01-08_R8-1623	FSL R8-1623	SAMN20884521	25	Farm environment	2008-07-01	NA	CU-104	Typhimurium Copenhagen	Typhimurium O5- (Typhimurium Copenhagen)	Typhimurium|Lagos	Typhimurium	Typhimurium/Typhimurium Copenhagen	No (Not Applicable)	2	16;32;64	S	32	8;16;32	R	32	8;16;32	R	2	8;16;32	S	1	2;4;8	S	0.25	1;2;4	S	4	8;16;32	S	0.03	0.06;0.12 - 0.5;1	S	4	4;8;16	S	64	16;32;64	R	4	16;32	S	64	32;64	R
ENV_TCOP_25_07-29-08_R8-1642	FSL R8-1642	SAMN20884456	25	Farm environment	2008-07-29	NA	CU-1031	Typhimurium Copenhagen	Typhimurium O5- (Typhimurium Copenhagen)	Typhimurium|Lagos	Typhimurium	Typhimurium/Typhimurium Copenhagen	No (Not Applicable)	2	16;32;64	S	8	8;16;32	S	32	8;16;32	R	2	8;16;32	S	1	2;4;8	S	0.25	1;2;4	S	8	8;16;32	S	0.015	0.06;0.12 - 0.5;1	S	0.5	4;8;16	S	64	16;32;64	R	2	16;32	S	64	32;64	R
ENV_TCOP_25_09-03-08_R8-2017	FSL R8-2017	SAMN20884480	25	Farm environment	2008-09-03	NA	CU-104	Typhimurium Copenhagen	Typhimurium O5- (Typhimurium Copenhagen)	Typhimurium|Lagos	Typhimurium	Typhimurium/Typhimurium Copenhagen	No (Not Applicable)	2	16;32;64	S	8	8;16;32	S	32	8;16;32	R	2	8;16;32	S	1	2;4;8	S	0.25	1;2;4	S	8	8;16;32	S	0.015	0.06;0.12 - 0.5;1	S	0.5	4;8;16	S	64	16;32;64	R	2	16;32	S	64	32;64	R
ENV_TYPH_22_01-18-08_R8-0174	FSL R8-0174	SAMN20884507	22	Farm environment	2008-01-18	NA	CU-71	Typhimurium	Typhimurium	Typhimurium|Lagos	Typhimurium	Typhimurium/Typhimurium Copenhagen	No (Not Applicable)	2	16;32;64	S	1	8;16;32	S	1	8;16;32	S	2	8;16;32	S	1	2;4;8	S	0.25	1;2;4	S	8	8;16;32	S	0.015	0.06;0.12 - 0.5;1	S	0.5	4;8;16	S	8	16;32;64	S	4	16;32	S	32	32;64	S
ENV_TYPH_22_03-14-08_R8-0820	FSL R8-0820	SAMN20884519	22	Farm environment	2008-03-14	NA	CU-71	Typhimurium	Typhimurium	Typhimurium|Lagos	Typhimurium	Typhimurium/Typhimurium Copenhagen	No (Not Applicable)	1	16;32;64	S	1	8;16;32	S	1	8;16;32	S	4	8;16;32	S	1	2;4;8	S	0.25	1;2;4	S	8	8;16;32	S	0.015	0.06;0.12 - 0.5;1	S	0.25	4;8;16	S	8	16;32;64	S	4	16;32	S	32	32;64	S
ENV_TYPH_22_12-17-07_R8-0171	FSL R8-0171	SAMN20884439	22	Farm environment	2007-12-17	NA	CU-71	Typhimurium	Typhimurium	Typhimurium|Lagos	Typhimurium	Typhimurium/Typhimurium Copenhagen	No (Not Applicable)	2	16;32;64	S	1	8;16;32	S	1	8;16;32	S	2	8;16;32	S	1	2;4;8	S	0.25	1;2;4	S	4	8;16;32	S	0.015	0.06;0.12 - 0.5;1	S	0.5	4;8;16	S	8	16;32;64	S	4	16;32	S	32	32;64	S
ENV_TYPH_25_03-07-08_R8-0812	FSL R8-0812	SAMN20884489	25	Farm environment	2008-03-07	NA	CU-67	Typhimurium	Typhimurium	Typhimurium|Lagos	Typhimurium	Typhimurium/Typhimurium Copenhagen	No (Not Applicable)	1	16;32;64	S	32	8;16;32	R	32	8;16;32	R	32	8;16;32	R	8	2;4;8	R	16	1;2;4	R	4	8;16;32	S	0.015	0.06;0.12 - 0.5;1	S	0.25	4;8;16	S	0.75	16;32;64	S	4	16;32	S	8	32;64	S
ENV_TYPH_25_05-01-08_R8-1385	FSL R8-1385	SAMN20884512	25	Farm environment	2008-05-01	NA	CU-104	Typhimurium	Typhimurium O5- (Typhimurium Copenhagen)	Typhimurium|Lagos	Typhimurium	Typhimurium/Typhimurium Copenhagen	No (Not Applicable)	1	16;32;64	S	8	8;16;32	S	32	8;16;32	R	2	8;16;32	S	1	2;4;8	S	0.25	1;2;4	S	4	8;16;32	S	0.015	0.06;0.12 - 0.5;1	S	0.5	4;8;16	S	64	16;32;64	R	2	16;32	S	64	32;64	R
ENV_TYPH_25_07-01-08_R8-1621	FSL R8-1621	SAMN20884447	25	Farm environment	2008-07-01	NA	CU-1034	Typhimurium	Typhimurium O5- (Typhimurium Copenhagen)	Typhimurium|Lagos	Typhimurium	Typhimurium/Typhimurium Copenhagen	No (Not Applicable)	2	16;32;64	S	8	8;16;32	S	32	8;16;32	R	2	8;16;32	S	1	2;4;8	S	0.25	1;2;4	S	8	8;16;32	S	0.015	0.06;0.12 - 0.5;1	S	0.5	4;8;16	S	64	16;32;64	R	2	16;32	S	64	32;64	R
ENV_TYPH_25_07-01-08_R8-1622	FSL R8-1622	SAMN20884410	25	Farm environment	2008-07-01	NA	CU-1034	Typhimurium	Typhimurium O5- (Typhimurium Copenhagen)	Typhimurium|Lagos	Typhimurium	Typhimurium/Typhimurium Copenhagen	No (Not Applicable)	2	16;32;64	S	16	8;16;32	I	32	8;16;32	R	2	8;16;32	S	1	2;4;8	S	0.25	1;2;4	S	4	8;16;32	S	0.015	0.06;0.12 - 0.5;1	S	1	4;8;16	S	64	16;32;64	R	2	16;32	S	64	32;64	R
ENV_TYPH_25_10-19-07_R6-0792	FSL R6-0792	SAMN20884403	25	Farm environment	2007-10-19	NA	CU-67	Typhimurium	Typhimurium	Typhimurium|Lagos	Typhimurium	Typhimurium/Typhimurium Copenhagen	No (Not Applicable)	1	16;32;64	S	4	8;16;32	S	8	8;16;32	S	32	8;16;32	R	4	2;4;8	I	0.25	1;2;4	S	32	8;16;32	R	0.06	0.06;0.12 - 0.5;1	S	0.25	4;8;16	S	1	16;32;64	S	8	16;32	S	8	32;64	S
ENV_TYPH_25_10-19-07_R6-0793	FSL R6-0793	SAMN20884454	25	Farm environment	2007-10-19	NA	CU-67	Typhimurium	Typhimurium	Typhimurium|Lagos	Typhimurium	Typhimurium/Typhimurium Copenhagen	No (Not Applicable)	2	16;32;64	S	4	8;16;32	S	8	8;16;32	S	32	8;16;32	R	4	2;4;8	I	0.25	1;2;4	S	32	8;16;32	R	0.12	0.06;0.12 - 0.5;1	I	0.25	4;8;16	S	0.75	16;32;64	S	16	16;32	S	4	32;64	S
ENV_TYPH_25_10-19-07_R6-0794	FSL R6-0794	SAMN20884422	25	Farm environment	2007-10-19	NA	CU-67	Typhimurium	Typhimurium	Typhimurium|Lagos	Typhimurium	Typhimurium/Typhimurium Copenhagen	No (Not Applicable)	1	16;32;64	S	4	8;16;32	S	8	8;16;32	S	32	8;16;32	R	4	2;4;8	I	0.25	1;2;4	S	32	8;16;32	R	0.12	0.06;0.12 - 0.5;1	I	0.25	4;8;16	S	0.75	16;32;64	S	8	16;32	S	8	32;64	S
acgMLST, core genome multi-locus sequence typing; MIC, minimum inhibitory concentration; NARMS, National Antimicrobial Resistance Monitoring System for Enteric Bacteria; SIR, susceptible-intermediate-resistant classification; NA, not available
bCorresponds to the ID number used in the Food Microbe Tracker database, http://www.foodmicrobetracker.com/ (Vangay, et al., 2013, "Food microbe tracker: a web-based tool for storage and comparison of food-associated microbes", Journal of Food Protection 76(2): 283-294, doi: 10.4315/0362-028X.JFP-12-276)
c"Bovine" corresponds to Salmonella strains isolated from the fecal samples of healthy, asymptomatic dairy cows; "Farm environment" corresponds to Salmonella strains isolated from swabs taken from the surrounding farm environment
dSerotype group/clade within the whole-genome sequencing (WGS)-based phylogeny in which the associated isolate genome is placed (see Figure 1 in the main text)
eDenotes whether an isolate genome was used as a reference genome for reference-based single-nucleotide polymorphism (SNP) calling within a given serotype group or not; if yes, the associated serotype group is denoted in parentheses
fIsolates with MIC values of 256 were not inhibited by any sulfisoxazole concentration tested in the study; these isolates were classified as resistant to sulfisoxazole
[truncated: 33 more columns]
